# Supplementary material for: Associations of Maternal Nutritional Status and Supplementation with Fetal, Newborn, and Infant Outcomes in Low-Income and Middle-Income Settings: An Overview of Reviews
Source: Nutrients. 2024 Oct 31;16(21):3725. doi: 10.3390/nu16213725 (PMC11547697; doi:10.3390/nu16213725)
Supplement: Supplementary file 1 [file nutrients-16-03725-s001.zip]

Archive with 1 entries (1 files):
- nutrients-3275626-supplementary.pdf
